# Supplementary material for: Homophilic Interaction of CD147 Promotes IL-6-Mediated Cholangiocarcinoma Invasion via the NF-κB-Dependent Pathway
Source: Int J Mol Sci. 2021 Dec 16;22(24):13496. doi: 10.3390/ijms222413496 (PMC8706168; doi:10.3390/ijms222413496)
Supplement: Supplementary file 1 [file ijms-22-13496-s001.zip]

Archive with 1 entries (1 files):
- ijms-1480580-supplementary.pdf
